# Supplementary material for: The Digital Pediatric Physiotherapy Framework (DPPF): A Systematic Review of Digital Health Integration in Pediatric Physiotherapy
Source: Children (Basel). 2026 Apr 13;13(4):541. doi: 10.3390/children13040541 (PMC13115162; doi:10.3390/children13040541)
Supplement: Supplementary file 1 [file children-13-00541-s001.zip]

Archive with 1 entries (1 files):
- children-4185892-supplementary.pdf
